# Supplementary material for: Firearm Safety Counseling for Patients: An Interactive Curriculum for Trauma Providers
Source: MedEdPORTAL. 2022 May 10;18:11237. doi: 10.15766/mep_2374-8265.11237 (PMC9085984; doi:10.15766/mep_2374-8265.11237)
Supplement: Supplementary file 1 — Safe Firearm Storage.pptxStandardized Patient Cases.docxPresentation of Standardized Patient Cases.docxPre- and Postsurveys.docx [file mep_2374-8265.11237-s001.zip]

Archive with 5 entries (5 files):
- A. Safe Firearm Storage.pptx
- B. Standardized Patient Cases.docx
- C. Presentation of Standardized Patient Cases.docx
- D. Pre- and Postsurveys.docx
- Educational_Summary_Report_11237.pdf
